# Supplementary material for: Pouchitis Is Associated with Paneth Cell Dysfunction and Ameliorated by Exogenous Lysosome in a Rat Model Undergoing Ileal Pouch Anal Anastomosis
Source: Microorganisms. 2023 Nov 22;11(12):2832. doi: 10.3390/microorganisms11122832 (PMC10745344; doi:10.3390/microorganisms11122832)
Supplement: Supplementary file 1 [file microorganisms-11-02832-s001.zip]

Archive with 1 entries (1 files):
- microorganisms-2676882-supplementary.pdf
